# Supplementary material for: How Different Dimensions Shape the Definition of Meat Alternative Products: A Scoping Review of Evidence between 2000 and 2021
Source: Curr Dev Nutr. 2023 Jun 8;7(7):101960. doi: 10.1016/j.cdnut.2023.101960 (PMC10319199; doi:10.1016/j.cdnut.2023.101960)
Supplement: Multimedia component1 [file mmc1.xlsx]

## Sheet: Headerpage
Supplementary tables belonging to the manuscript:
How different dimensions shape the definition of meat alternatives products: A scoping review of evidence between 2000-2021
Authors
Linsay Ketelings, Remco C. Havermans, Stef P.J. Kremers, Alie de Boer

## Sheet: Supplementary table 1
Search terms used
“meat alternative*” OR “meat analog*” OR “meat substitute*” OR “meat replacement*” OR “artificial meat*” OR “mock meat*” OR “fake meat*” OR “hybrid meat” OR “plant-based meat*” OR “plant-based meat alternative*” OR “blended meat*” OR “synthetic meat*” OR “plant-based protein*” OR “plant-protein*” OR “insect*” OR “insect-based protein*” OR “insect protein*” OR “entomophagy” OR “algae” OR “pea*” OR…
Database results
Database	Date accessed	Number of hits
Sciencedirect	2021-04-15	364284
Pubmed	2021-04-15	430531
Web of Science	2021-04-16	1825621
Hein Online	2021-04-16	61293
Total		2681729

## Sheet: Supplementary table 2
Search terms used
"meat alternative*" OR "meat analog*" OR "meat substitute*" OR "meat replacement*" OR "artificial meat*" OR "mock meat*" OR "fake meat*" OR "plant based meat*" OR "hybrid meat*" OR "blended meat*" OR "synthetic meat*"
Database results
Database	Date accessed	Number of hits
Sciencedirect	2021-05-12	1823
Pubmed	2021-05-12	472
Web of Science	2021-05-12	536
Hein Online	2021-05-12	131
Total		2962

## Sheet: Supplementary table 3
Article characteristics
#	Authors	Year	Country			Journal	Article type	Title	Field of research
1	Maye, Damian and Fellenor, John and Potter, Clive and Urquhart, Julie and Barnett, Julie	2021	United Kingdom			Journal of Rural Studies	Original Research Article	What's the beef?: Debating meat, matters of concern and the emergence of online issue publics	Social sciences
2	Kusch, Sarah and Fiebelkorn, Florian	2019	Germany			Food Quality and Preference	Original Research Article	Environmental impact judgments of meat, vegetarian, and insect burgers: Unifying the negative footprint illusion and quantity insensitivity	Environmental sciences
3	Hartmann, Christina and Siegrist, Michael	2020	Austria			Food Quality and Preference	Original Research Article	Our daily meat: Justification, moral evaluation and willingness to substitute	Behavioral sciences
4	Walsh, Stephen and Hebbelinck, Marcel and Deriemaeker, Peter and Clarys, Peter	2017	Belgium			NA	Book Chapter	11 - Dietary Patterns in Plant-Based, Vegetarian, and Omnivorous Diets - Vegetarian and Plant-Based Diets in Health and Disease Prevention	Nutritional sciences
5	Taufik, Danny and Verain, Muriel C.D. and Bouwman, Emily P. and Reinders, Machiel J.	2019	Netherlands			Trends in Food Science & Technology	Systematic Review	Determinants of real-life behavioural interventions to stimulate more plant-based and less animal-based diets: A systematic review	Behavioral sciences
6	Jallinoja, Piia and Niva, Mari and Latvala, Terhi	2016	Finland			Futures	Original Research Article	Future of sustainable eating? Examining the potential for expanding bean eating in a meat-eating culture	Environmental sciences
7	Neacsu, M. and McBey, D. and Johnstone, A.M.	2017	United Kingdom			NA	Book Chapter	Chapter 22 - Meat Reduction and Plant-Based Food: Replacement of Meat: Nutritional, Health, and Social Aspects - Sustainable Protein Sources	Nutritional sciences
8	{de Boer}, Joop and Schösler, Hanna and Aiking, Harry	2017	Netherlands	Germany		Appetite	Original Research Article	Towards a reduced meat diet: Mindset and motivation of young vegetarians, low, medium and high meat-eaters	Behavioral sciences
9	Cliceri, Danny and Spinelli, Sara and Dinnella, Caterina and Prescott, John and Monteleone, Erminio	2018	Italy	Australia		Food Quality and Preference	Original Research Article	The influence of psychological traits, beliefs and taste responsiveness on implicit attitudes toward plant- and animal-based dishes among vegetarians, flexitarians and omnivores	Behavioral sciences	Sensory sciences
10	Tucker, Corrina A.	2014	New Zealand			Appetite	Original Research Article	The significance of sensory appeal for reduced meat consumption	Sensory sciences
11	Lacroix, Karine and Gifford, Robert	2019	Canada			Appetite	Original Research Article	Reducing meat consumption: Identifying group-specific inhibitors using latent profile analysis	Behavioral sciences
12	Alex and er, Peter and Brown, Calum and Arneth, Almut and Dias, Clare and Finnigan, John and Moran, Dominic and Rounsevell, Mark D.A.	2017	United Kingdom	Germany	Australia	Global Food Security	Review Paper	Could consumption of insects, cultured meat or imitation meat reduce global agricultural land use?	Environmental sciences
13	Bohrer, Benjamin M.	2019	Canada			Food Science and Human Wellness	Review Paper	An investigation of the formulation and nutritional composition of modern meat analogue products	Nutritional sciences	Food technology
14	Schreuders, Floor K.G. and Sagis, Leonard M.C. and Bodnár, Igor and Erni, Philipp and Boom, Remko M. and {van der Goot}, Atze Jan	2021	Netherlands	Switzerland		Food Hydrocolloids	Original Research Article	Mapping the texture of plant protein blends for meat analogues	Food technology
15	Boots, J.N.M. and Humblet-Hua, N.P.K. and Tonneijck, L. and Fokkink, R. and {van der Gucht}, J. and Kodger, T.E.	2021	Netherlands			Journal of Food Engineering	Original Research Article	Characterization of the local mechanical texture of animal meat and meat replacements using multi-point indentation	Food technology
16	Choudhury, Deepak and Singh, Satnam and Seah, Jasmine Si Han and Yeo, David Chen Loong and Tan, Lay Poh	2020	Singapore			Trends in Plant Science	Review Paper	Commercialization of Plant-Based Meat Alternatives	Consumer sciences
17	Taufik, Danny	2018	Netherlands			Journal of Environmental Psychology	Original Research Article	Prospective “warm-glow” of reducing meat consumption in China: Emotional associations with intentions for meat consumption curtailment and consumption of meat substitutes	Behavioral sciences
18	Tziva, M. and Negro, S.O. and Kalfagianni, A. and Hekkert, M.P.	2020	Netherlands			Environmental Innovation and Societal Transitions	Original Research Article	Understanding the protein transition: The rise of plant-based meat substitutes	Environmental sciences
19	Dekkers, Birgit L. and Boom, Remko M. and {van der Goot}, Atze Jan	2018	Netherlands			Trends in Food Science & Technology	Review Paper	Structuring processes for meat analogues	Food technology
20	Michel, Fabienne and Hartmann, Christina and Siegrist, Michael	2021	Switzerland			Food Quality and Preference	Original Research Article	Consumers’ associations, perceptions and acceptance of meat and plant-based meat alternatives	Consumer sciences
21	Martin, Christophe and Lange, Christine and Marette, Stéphan	2021	France			Food Quality and Preference	Original Research Article	Importance of additional information, as a complement to information coming from packaging, to promote meat substitutes: A case study on a sausage based on vegetable proteins	Consumer sciences
22	Schreuders, Floor K.G. and Schlangen, Miek and Kyriakopoulou, Konstantina and Boom, Remko M. and {Jan van der Goot}, Atze	2021	Netherlands			Food Control	Review Paper	Texture methods for evaluating meat and meat analogue structures: A review	Food technology
23	Onwezen, M.C. and Bouwman, E.P. and Reinders, M.J. and Dagevos, H.	2021	Netherlands			Appetite	Systematic Review	A systematic review on consumer acceptance of alternative proteins: Pulses, algae, insects, plant-based meat alternatives, and cultured meat	Consumer sciences
24	Hoek, Annet C. and Elzerman, Johanna E. and Hageman, Rianne and Kok, Frans J. and Luning, Pieternel A. and de Graaf, Cees	2013	Netherlands			Food Quality and Preference	Original Research Article	Are meat substitutes liked better over time? A repeated in-home use test with meat substitutes or meat in meals	Consumer sciences
25	Yuliarti, Oni and {Kiat Kovis}, Tay Jun and Yi, Ng Jun	2021	Singapore			Journal of Food Engineering	Original Research Article	Structuring the meat analogue by using plant-based derived composites	Food technology
26	Elzerman, Johanna E. and Hoek, Annet C. and {van Boekel}, Martinus A.J.S. and Luning, Pieternel A.	2011	Netherlands			Food Quality and Preference	Original Research Article	Consumer acceptance and appropriateness of meat substitutes in a meal context	Consumer sciences
27	Michel, Fabienne and Knaapila, Antti and Hartmann, Christina and Siegrist, Michael	2021	Switzerland	Finland		Food Quality and Preference	Original Research Article	A multi-national comparison of meat eaters' attitudes and expectations for burgers containing beef, pea or algae protein	Consumer sciences
28	Elzerman, Johanna E. and Hoek, Annet C. and {van Boekel}, Martinus J.A.S. and Luning, Pieternel A.	2015	Netherlands			Food Quality and Preference	Original Research Article	Appropriateness, acceptance and sensory preferences based on visual information: A web-based survey on meat substitutes in a meal context	Consumer sciences	Sensory sciences
29	Sha, Lei and Xiong, Youling L.	2020	China	USA		Trends in Food Science & Technology	Review Paper	Plant protein-based alternatives of reconstructed meat: Science, technology, and challenges	Food technology
30	Apostolidis, Chrysostomos and McLeay, Fraser	2016	United Kingdom			Food Policy	Original Research Article	Should we stop meating like this? Reducing meat consumption through substitution	Environmental sciences
31	{de Boer}, Joop and Schösler, Hanna and Boersema, Jan J.	2013	Netherlands			Food Quality and Preference	Short Communication	Motivational differences in food orientation and the choice of snacks made from lentils, locusts, seaweed or “hybrid” meat	Consumer sciences
32	{Van Loo}, Ellen J. and Caputo, Vincenzina and Lusk, Jayson L.	2020	Netherlands	USA		Food Policy	Original Research Article	Consumer preferences for farm-raised meat, lab-grown meat, and plant-based meat alternatives: Does information or brand matter?	Consumer sciences
33	Jones, Owen Griffith	2016	USA			Current Opinion in Food Science	Opinion paper	Recent advances in the functionality of non-animal-sourced proteins contributing to their use in meat analogs	Food technology
34	Fern and ez, M.K. and Titchenal, C.A. and Stewart, M.L. and Dobbs, J.	2011	USA			Journal of the American Dietetic Association	Poster Abstract	Can You Trust Nutrition Facts from Meat-Alternative Food Products?	Nutritional sciences
35	Possidónio, Catarina and Prada, Marília and Graça, João and Piazza, Jared	2021	Portugal	Netherlands	United Kingdom	Appetite	Original Research Article	Consumer perceptions of conventional and alternative protein sources: A mixed-methods approach with meal and product framing	Consumer sciences
36	Ye, Tian and Mattila, Anna S.	2021	USA			International Journal of Hospitality Management	Original Research Article	The effect of ad appeals and message framing on consumer responses to plant-based menu items	Consumer sciences
37	Sun, Cuixia and Ge, Jiao and He, Jun and Gan, Renyou and Fang, Yapeng	2020	China			Engineering	Review Paper	Processing, quality, safety, and acceptance of meat analogue products	Nutritional sciences	Food technology
38	Bonny, Sarah P F and Gardner, Graham E and Pethick, David W and Hocquette, Jean-François	2015	Australia	France		Journal of Integrative Agriculture	Review Paper	What is artificial meat and what does it mean for the future of the meat industry?	Business & Economics
39	Geeraerts, Wim and {De Vuyst}, Luc and Leroy, Frédéric	2020	Belgium			Food Bioscience	Original Research Article	Ready-to-eat meat alternatives, a study of their associated bacterial communities	Food safety
40	Bekker, Gerben A. and Fischer, Arnout R.H. and Tobi, Hilde and {C.M. van Trijp}, Hans	2021	Netherlands			Food Quality and Preference	Original Research Article	Stuck in the middle with you: The role of similarity information on categorizing cultured meat	Consumer sciences
41	Hoek, Annet C. and {van Boekel}, Martinus A.J.S. and Voordouw, Jantine and Luning, Pieternel A.	2011	Netherlands			Food Quality and Preference	Original Research Article	Identification of new food alternatives: How do consumers categorize meat and meat substitutes?	Consumer sciences
42	Tuorila, Hely and Hartmann, Christina	2020	Finlands	Switzerland		Current Opinion in Food Science	Opinion paper	Consumer responses to novel and unfamiliar foods	Consumer sciences
43	Vanhonacker, Filiep and {Van Loo}, Ellen J. and Gellynck, Xavier and Verbeke, Wim	2013	Belgium			Appetite	Original Research Article	Flemish consumer attitudes towards more sustainable food choices	Environmental sciences	Consumer sciences
44	Banovic, Marija and Sveinsdóttir, Kolbrún	2021	Denmark	Iceland		Food Control	Original Research Article	Importance of being analogue: Female attitudes towards meat analogue containing rapeseed protein	Consumer sciences
45	Takefuji, Yoshiyasu	2021	Japan			Trends in Food Science & Technology	Review Paper	Sustainable protein alternatives	Environmental sciences
46	Bryant, Christopher and Sanctorum, Hermes	2021	United Kingdom	Belgium		Appetite	Original Research Article	Alternative proteins, evolving attitudes: Comparing consumer attitudes to plant-based and cultured meat in Belgium in two consecutive years	Consumer sciences	Behavioural sciences
47	Wild, Florian	2016	Germany			NA	Reference Module	Manufacture of Meat Analogues Through High Moisture Extrusion - Reference Module in Food Science	Food technology
48	Hoek, Annet C. and Luning, Pieternel A. and Weijzen, Pascalle and Engels, Wim and Kok, Frans J. and {de Graaf}, Cees	2011	Netherlans			Appetite	Original Research Article	Replacement of meat by meat substitutes. A survey on person- and product-related factors in consumer acceptance	Consumer sciences
49	{van der Weele}, Cor and Feindt, Peter and {Jan van der Goot}, Atze and {van Mierlo}, Barbara and {van Boekel}, Martinus	2019	Netherlands	Germany		Trends in Food Science & Technology	Review Paper	Meat alternatives: an integrative comparison	Environmental sciences	Food technology	Business & Economics
50	Cornet, Steven H.V. and Snel, Silvia J.E. and Lesschen, Judith and {van der Goot}, Atze Jan and {van der Sman}, Ruud G.M.	2021	Netherlands			Journal of Food Engineering	Original Research Article	Enhancing the water holding capacity of model meat analogues through marinade composition	Food technology
51	Kumar, Pavan and Mehta, Nitin and Malav, Om Prakash and Verma, Akhilesh Kumar and Umraw, Pramila and {Krishna kanth}, Matli	2019	India			NA	Book Chapter	The Structure of Meat Analogs - Encyclopedia of Food Chemistry	Food technology
52	Kyriakopoulou, Konstantina and Dekkers, Birgit and {van der Goot}, Atze Jan	2019	Netherlands			NA	Book Chapter	Chapter 6 - Plant-Based Meat Analogues - Sustainable Meat Production and Processing	Environmental sciences
53	Siegrist, Michael and Hartmann, Christina	2019	Austria			Appetite	Original Research Article	Impact of sustainability perception on consumption of organic meat and meat substitutes	Environmental sciences	Consumer sciences
54	McBey, David and Watts, David and Johnstone, Alex and ra M.	2019	United Kingdom			Appetite	Original Research Article	Nudging, formulating new products, and the lifecourse: A qualitative assessment of the viability of three methods for reducing Scottish meat consumption for health, ethical, and environmental reasons	Consumer sciences	Behavioural sciences
55	Cox, Kelly Anne and Parkin, Patricia C. and Anderson, Laura N. and Chen, Yang and Birken, Catherine S. and Maguire, Jonathon L. and Macarthur, Colin and Borkhoff, Cornelia M. and Abdullah, Kawsari and Anderson, Laura N. and Bayoumi, Imaan and Birken, Catherine S. and Borkhoff, Cornelia M. and Carsley, Sarah and Chen, Yang and Katz-Lavigne, Mikael and Kavikondala, Kanthi and Koroshegyi, Christine …	2016	Canada			Academic Pediatrics	Original Research Article	Association Between Meat and Meat-Alternative Consumption and Iron Stores in Early Childhood	Nutritional sciences
56	Anzani, Cecilia and Boukid, Fatma and Drummond, Liana and Mullen, Anne Maria and Álvarez, Carlos	2020	Ireland	Italy		Food Research International	Review Paper	Optimising the use of proteins from rich meat co-products and non-meat alternatives: Nutritional, technological and allergenicity challenges	Nutritional sciences	Food technology
57	Schösler, Hanna and de Boer, Joop and Boersema, Jan J.	2012	Netherlands			Appetite	Original Research Article	Can we cut out the meat of the dish? Constructing consumer-oriented pathways towards meat substitution	Consumer sciences
58	{Rees Clayton}, Erin M. and Specht, Elizabeth A. and Welch, David R. and Berke, Allison P.	2019	USA			NA	Book Chapter	Addressing Global Protein Demand Through Diversification and Innovation: An Introduction to Plant-Based and Clean Meat - Encyclopedia of Food Chemistry	Nutritional sciences	Food technology
59	Firth, Niall	2018				New Scientist	Magazine Article	Where's the beef?	Nutritional sciences	Sensory sciences
60	Elzerman, Johanna E. and Keulemans, Lenneke and Sap, Rosalie and Luning, Pieternel A.	2021	Netherlands			Food Quality and Preference	Original Research Article	Situational appropriateness of meat products, meat substitutes and meat alternatives as perceived by Dutch consumers	Consumer sciences
61	V and enbroele, Jolien and Slabbinck, Hendrik and {Van Kerckhove}, Anneleen and Vermeir, Iris	2021	Belgium			Organizational Behavior and Human Decision Processes	Original Research Article	Mock meat in the butchery: Nudging consumers toward meat substitutes	Consumer sciences	Behavioural sciences
62	Terrien, Christophe	2017	France			NA	Book Chapter	3 - Available Protein Substitutes - Meat Analogs	Nutritional sciences
63	Graça, João and Calheiros, Maria Manuela and Oliveira, Abílio	2015	Portugal			Appetite	Original Research Article	Attached to meat? (Un)Willingness and intentions to adopt a more plant-based diet	Consumer sciences
64	Wickramasinghe, Kremlin and Breda, Joao and Berdzuli, Nino and Rippin, Holly and Farr and , Clare and Halloran, Afton	2021	Russia	Denmark		Global Food Security	Review Paper	The shift to plant-based diets: are we missing the point?	Food technology
65	Vural, Yeliz and Ferriday, Danielle and Rogers, Peter J.	2021	United Kingdom			Appetite	Abstract	Consumer attitudes towards alternative meat products: expectations about taste and the role of disgust	Consumer sciences	Sensory sciences
66	Malek, Lenka and Umberger, Wendy J. and Goddard, Ellen	2019	Australia	Canada		Appetite	Original Research Article	Committed vs. uncommitted meat eaters: Understanding willingness to change protein consumption	Consumer sciences	Behavioural sciences
67	Graça, João and Calheiros, Maria Manuela and Oliveira, Abílio	2016	Portugal			Personality and Individual Differences	Original Research Article	Situating moral disengagement: Motivated reasoning in meat consumption and substitution	Consumer sciences
68	Gómez-Luciano, Cristino Alberto and {de Aguiar}, Luis Kluwe and Vriesekoop, Frank and Urbano, Beatriz	2019	Dominican Republic	United Kingdom	Spain	Food Quality and Preference	Original Research Article	Consumers’ willingness to purchase three alternatives to meat proteins in the United Kingdom, Spain, Brazil and the Dominican Republic	Consumer sciences
69	Quist, Jaco and Thissen, Wil and Vergragt, Philip J.	2011	Netherlands	USA		Technological Forecasting and Social Change	Original Research Article	The impact and spin-off of participatory backcasting: From vision to niche	Social sciences
70	Bianchi, Filippo and Garnett, Emma and Dorsel, Claudia and Aveyard, Paul and Jebb, Susan A	2018	United Kingdom	Germany		The Lancet Planetary Health	Systematic Review	Restructuring physical micro-environments to reduce the demand for meat: a systematic review and qualitative comparative analysis	Consumer sciences	Behavioural sciences
71	Sahakian, Marlyne and Godin, Laurence and Courtin, Irène	2020	Switzerland			Appetite	Original Research Article	Promoting ‘pro’, ‘low’, and ‘no’ meat consumption in Switzerland: The role of emotions in practices	Consumer sciences	Behavioural sciences
72	Lang, Mark	2020	USA			Food Quality and Preference	Original Research Article	Consumer acceptance of blending plant-based ingredients into traditional meat-based foods: Evidence from the meat-mushroom blend	Consumer sciences
73	Hartmann, Christina and Siegrist, Michael	2017	Switzerland			Trends in Food Science & Technology	Systematic Review	Consumer perception and behaviour regarding sustainable protein consumption: A systematic review	Environmental sciences	Consumer sciences	Behavioural sciences
74	Tarrega, Amparo and Rizo, Arantxa and Murciano, Ana and Laguna, Laura and Fiszman, Susana	2020	Spain			Current Research in Food Science	Original Research Article	Are mixed meat and vegetable protein products good alternatives for reducing meat consumption? A case study with burgers	Consumer sciences	Behavioural sciences
75	Slade, Peter	2018	Canada			Appetite	Original Research Article	If you build it, will they eat it? Consumer preferences for plant-based and cultured meat burgers	Consumer sciences
76	Graça, João and Godinho, Cristina A. and Truninger, Monica	2019	Portugal			Trends in Food Science & Technology	Review Paper	Reducing meat consumption and following plant-based diets: Current evidence and future directions to inform integrated transitions	Consumer sciences	Behavioural sciences
77	{de Boer}, Joop and Aiking, Harry	2021	Netherlands			Food Quality and Preference	Review Paper	Favoring plant instead of animal protein sources: Legitimation by authority, morality, rationality and story logic	Consumer sciences	Behavioural sciences
78	Mullee, Amy and Vermeire, Leen and Vanaelst, Barbara and Mullie, Patrick and Deriemaeker, Peter and Leenaert, Tobias and {De Henauw}, Stefaan and Dunne, Aoibheann and Gunter, Marc J. and Clarys, Peter and Huybrechts, Inge	2017	France	Belgium		Appetite	Original Research Article	Vegetarianism and meat consumption: A comparison of attitudes and beliefs between vegetarian, semi-vegetarian, and omnivorous subjects in Belgium	Consumer sciences	Behavioural sciences
79	Malek, Lenka and Umberger, Wendy J.	2021	Australia			Food Quality and Preference	Original Research Article	Distinguishing meat reducers from unrestricted omnivores, vegetarians and vegans: A comprehensive comparison of Australian consumers	Consumer sciences
80	{de Boer}, Joop and Aiking, Harry	2017	Netherlands			Ecological Economics	Review Paper	Pursuing a Low Meat Diet to Improve Both Health and Sustainability: How Can We Use the Frames that Shape Our Meals?	Environmental sciences	Consumer sciences
81	Apostolidis, Chrysostomos and McLeay, Fraser	2019	United Kingdom			Food Quality and Preference	Original Research Article	To meat or not to meat? Comparing empowered meat consumers’ and anti-consumers’ preferences for sustainability labels	Environmental sciences	Consumer sciences
82	Alex and er, Peter and Brown, Calum and Dias, Clare and Moran, Dominic and Rounsevell, Mark D.A.	2019	United Kingdom			NA	Book Chapter	Chapter 1 - Sustainable Proteins Production - Proteins: Sustainable Source, Processing and Applications	Environmental sciences
83	Broad, Garrett M.	2019	USA			Geoforum	Review Paper	Plant-based and cell-based animal product alternatives: An assessment and agenda for food tech justice	Social sciences	Food technology
84	Terrien, Christophe	2017	France			NA	Book Chapter	4 - Acceptability of Substitutes - Meat Analogs	Consumer sciences
85	Papies, Esther K. and Johannes, Niklas and Daneva, Teya and Semyte, Gintare and Kauhanen, Lina-Lotta	2020	United Kingdom	Finland		Appetite	Original Research Article	Using consumption and reward simulations to increase the appeal of plant-based foods	Behavioral sciences	Consumer sciences
86	Zeece, Michael	2020	United States			NA	Book Chapter	Chapter Nine - Food systems and future directions - Introduction to the Chemistry of Food	Nutritional sciences
87	Terrien, Christophe	2017	France			NA	Book Chapter	1 - The Basis of Dietary Choices - Meat Analogs	Behavioral sciences	Consumer sciences
88	Vainio, Annukka	2019	Finland			Appetite	Original Research Article	How consumers of meat-based and plant-based diets attend to scientific and commercial information sources: Eating motives, the need for cognition and ability to evaluate information	Consumer sciences	Behavioural sciences
89	Graça, João and Oliveira, Abílio and Calheiros, Maria Manuela	2015	Portugal			Appetite	Original Research Article	Meat, beyond the plate. Data-driven hypotheses for understanding consumer willingness to adopt a more plant-based diet	Consumer sciences
90	Nadathur, S.R. and Wanasundara, J.P.D and Scanlin, L.	2017	USA			NA	Book Chapter	Chapter 1 - Proteins in the Diet: Challenges in Feeding the Global Population - Sustainable Protein Sources	Nutritional sciences	Environmental sciences
91	{Van Mierlo}, Klara and Rohmer, Sonja and Gerdessen, Johanna C.	2017	Netherlands			Journal of Cleaner Production	Original Research Article	A model for composing meat replacers: Reducing the environmental impact of our food consumption pattern while retaining its nutritional value	Environmental sciences	Nutritional sciences
92	Peschel, Anne O. and Kazemi, Shahab and Liebichová, Martina and Sarraf, Stine Cecilie Mangaard and Aschemann-Witzel, Jessica	2019	Denmark			Food Quality and Preference	Original Research Article	Consumers’ associative networks of plant-based food product communications	Consumer sciences
93	Ismail I and Hwang YH and Joo ST	2020	Korea	Malaysia		Journal of animal science and technology	Review Paper	Meat analog as future food: a review.	Food technology
94	Rubio NR and Xiang N and Kaplan DL	2020	USA			Nature communications	Review Paper	Plant-based and cell-based approaches to meat production.	Food technology
95	Kumar P and Chatli MK and Mehta N and Singh P and Malav OP and Verma AK	2017	India			Critical reviews in food science and nutrition	Review Paper	Meat analogues: Health promising sustainable meat substitutes.	Nutritional sciences
96	Curtain F and Grafenauer S	2019	Australia			Nutrients	Original Research Article	Plant-Based Meat Substitutes in the Flexitarian Age: An Audit of Products on Supermarket Shelves.	Nutritional sciences
97	Hu FB and Otis BO and McCarthy G	2019	USA			JAMA	Opinion paper	Can Plant-Based Meat Alternatives Be Part of a Healthy and Sustainable Diet?	Nutritional sciences	Environmental sciences
98	Ferreira JP and Sharma A and Zannad F	2020	France	Canada		The American journal of medicine	Review Paper	The Future of Meat: Health Impact Assessment with Randomized Evidence.	Nutritional sciences
99	Thavamani A and Sferra TJ and Sankararaman S	2020	USA			Current nutrition reports	Review Paper	Meet the Meat Alternatives: The Value of Alternative Protein Sources.	Nutritional sciences
100	Papier K and Tong TY and Appleby PN and Bradbury KE and Fensom GK and Knuppel A and Perez-Cornago A and Schmidt JA and Travis RC and Key TJ	2019	United Kingdom	New Zealand		Nutrients	Original Research Article	Comparison of Major Protein-Source Foods and Other Food Groups in Meat-Eaters and Non-Meat-Eaters in the EPIC-Oxford Cohort.	Nutritional sciences
101	Malav OP and Talukder S and Gokulakrishnan P and Chand S	2015	India			Critical reviews in food science and nutrition	Review Paper	Meat analog: a review.	Nutritional sciences
102	Pintado T and Delgado-Pando G	2020	Spain	Ireland		Foods (Basel, Switzerland)	Review Paper	Towards More Sustainable Meat Products: Extenders as a Way of Reducing Meat Content.	Environmental sciences
103	Lee HJ and Yong HI and Kim M and Choi YS and Jo C	2020	Korea			Asian-Australasian journal of animal sciences	Review Paper	Status of meat alternatives and their potential role in the future meat market - A review.	Environmental sciences	Nutritional sciences
104	Bianchi F and Aveyard P and Astbury NM and Cook B and Cartwright E and Jebb SA	2019	United Kingdom	Singapore		BMJ open	Protocol	Replacing meat with alternative plant-based products (RE-MAPs): protocol for a randomised controlled trial of a behavioural intervention to reduce meat consumption.	Behavioral sciences
105	Hagmann D and Siegrist M and Hartmann C	2019	Switzerland			Public health nutrition	Original Research Article	Meat avoidance: motives, alternative proteins and diet quality in a sample of Swiss consumers.	Consumer sciences	Nutritional sciences
106	Tso R and Lim AJ and Forde CG	2020	Singapore			Foods (Basel, Switzerland)	Review Paper	A Critical Appraisal of the Evidence Supporting Consumer Motivations for Alternative Proteins.	Consumer sciences
107	de Koning W and Dean D and Vriesekoop F and Aguiar LK and Anderson M and Mongondry P and Oppong-Gyamfi M and Urbano B and Luciano CAG and Jiang B and Hao W and Eastwick E and Jiang ZV and Boereboom A	2020	New Zealand	United Kingdom	Netherlands	Foods (Basel, Switzerland)	Original Research Article	Drivers and Inhibitors in the Acceptance of Meat Alternatives: The Case of Plant and Insect-Based Proteins.	Consumer sciences
108	Fiorentini M and Kinchla AJ and Nolden AA	2020	USA			Foods (Basel, Switzerland)	Review Paper	Role of Sensory Evaluation in Consumer Acceptance of Plant-Based Meat Analogs and Meat Extenders: A Scoping Review.	Consumer sciences	Sensory sciences
109	Chiang JH and Hardacre AK and Parker ME	2020	New Zealand			Journal of food science	Original Research Article	Effects of Maillard-reacted beef bone hydrolysate on the physicochemical properties of extruded meat alternatives.	Food technology
110	Samard S and Ryu GH	2019	Korea			Journal of the science of food and agriculture	Original Research Article	A comparison of physicochemical characteristics, texture, and structure of meat analogue and meats.	Food technology
111	Hanson JA and Cantrell O and Paez P and Brenes P and Laursen DE	2020	USA			Public health nutrition	Original Research Article	The impact of replacing breakfast grains with meat/meat alternatives: an evaluation of child nutrition policy.	Nutritional sciences
112	Samard S and Gu BY and Ryu GH	2019	Korea			Journal of the science of food and agriculture	Original Research Article	Effects of extrusion types, screw speed and addition of wheat gluten on physicochemical characteristics and cooking stability of meat analogues.	Food technology
113	Vatanparast H and Islam N and Shafiee M and Ramdath DD	2020	Canada			Nutrients	Original Research Article	Increasing Plant-Based Meat Alternatives and Decreasing Red and Processed Meat in the Diet Differentially Affect the Diet Quality and Nutrient Intakes of Canadians.	Nutritional sciences
114	De Marchi M and Costa A and Pozza M and Goi A and Manuelian CL	2021	Italy			Scientific reports	Original Research Article	Detailed characterization of plant-based burgers.	Nutritional sciences	Food technology
115	Fellet M	2015	USA			ACS central science	Feature Article	A Fresh Take on Fake Meat.	Food technology
116	He J and Evans NM and Liu H and Shao S	2020	Canada			Comprehensive reviews in food science and food safety	Review Paper	A review of research on plant-based meat alternatives: Driving forces, history, manufacturing, and consumer attitudes.	Consumer sciences
117	Wi G and Bae J and Kim H and Cho Y and Choi MJ	2020	Korea			Foods (Basel, Switzerland)	Original Research Article	Evaluation of the Physicochemical and Structural Properties and the Sensory Characteristics of Meat Analogues Prepared with Various Non-Animal Based Liquid Additives.	Sensory sciences	Food technology
118	Gehring J and Touvier M and Baudry J and Julia C and Buscail C and Srour B and Hercberg S and Péneau S and Kesse-Guyot E and Allès B	2021	France			The Journal of nutrition	Original Research Article	Consumption of Ultra-Processed Foods by Pesco-Vegetarians, Vegetarians, and Vegans: Associations with Duration and Age at Diet Initiation.	Consumer sciences	Nutritional sciences
119	Aschemann-Witzel J and Gantriis RF and Fraga P and Perez-Cueto FJA	2020	Denmark			Critical reviews in food science and nutrition	Review Paper	Plant-based food and protein trend from a business perspective: markets, consumers, and the challenges and opportunities in the future.	Consumer sciences
120	Vainio A and Irz X and Hartikainen H	2018	Finland			Appetite	Original Research Article	How effective are messages and their characteristics in changing behavioural intentions to substitute plant-based foods for red meat? The mediating role of prior beliefs.	Behavioral sciences	Consumer sciences
121	Havlik J and Plachy V and Fernandez J and Rada V	2010	Czech Republic			Journal of the science of food and agriculture	Original Research Article	Dietary purines in vegetarian meat analogues.	Food technology	Nutritional sciences
122	Keefe LM	2018	USA			Animal frontiers : the review magazine of animal agriculture	Feature Article	#FakeMeat: How big a deal will animal meat analogs ultimately be?	Business & Economics
123	Rollin BE	2014	USA			The Canadian veterinary journal = La revue veterinaire canadienne	Commentary	An ethicist's commentary on artificial meat.	Consumer sciences
124	de Boer J and Schösler H and Aiking H	2014	Netherlands			Appetite	Original Research Article	"Meatless days" or "less but better"? Exploring strategies to adapt Western meat consumption to health and sustainability challenges.	Consumer sciences	Behavioural sciences
125	Khandpur N and Martinez-Steele E and Sun Q	2021	Brazil	USA		The Journal of nutrition	Commentary	Plant-Based Meat and Dairy Substitutes as Appropriate Alternatives to Animal-Based Products?	Nutritional sciences
126	Kyriakopoulou K and Keppler JK and van der Goot AJ	2021	Netherlands			Foods (Basel, Switzerland)	Review Paper	Functionality of Ingredients and Additives in Plant-Based Meat Analogues.	Nutritional sciences	Food technology
127	Asgar MA and Fazilah A and Huda N and Bhat R and Karim AA	2010	Malaysia			Comprehensive reviews in food science and food safety	Review Paper	Nonmeat Protein Alternatives as Meat Extenders and Meat Analogs.	Nutritional sciences	Food technology
128	He J and Liu H and Balamurugan S and Shao S	2021	Canada			Journal of food science	Original Research Article	Fatty acids and volatile flavor compounds in commercial plant-based burgers.	Food technology	Sensory sciences
129	Mauch CE and Perry RA and Magarey AM and Daniels LA	2015	Australia			The British journal of nutrition	Original Research Article	Dietary intake in Australian children aged 4-24 months: consumption of meat and meat alternatives.	Nutritional sciences
130	Alcorta A and Porta A and Tárrega A and Alvarez MD and Vaquero MP	2021	Spain			Foods (Basel, Switzerland)	Review Paper	Foods for Plant-Based Diets: Challenges and Innovations.	Consumer sciences	Nutritional sciences
131	McClements DJ and Weiss J and Kinchla AJ and Nolden AA and Grossmann L	2021	USA	Germany		Foods (Basel, Switzerland)	Review Paper	Methods for Testing the Quality Attributes of Plant-Based Foods: Meat- and Processed-Meat Analogs.	Food technology	Nutritional sciences	Sensory sciences
132	Beniwal AS and Singh J and Kaur L and Hardacre A and Singh H	2021	New Zealand			Comprehensive reviews in food science and food safety	Review Paper	Meat analogs: Protein restructuring during thermomechanical processing.	Food technology
133	Bakhsh A and Lee SJ and Lee EY and Sabikun N and Hwang YH and Joo ST	2021	Korea			Foods (Basel, Switzerland)	Original Research Article	A Novel Approach for Tuning the Physicochemical, Textural, and Sensory Characteristics of Plant-Based Meat Analogs with Different Levels of Methylcellulose Concentration.	Food technology	Sensory sciences
134	Adise, Shana and Gavdanovich, Irina and Zellner, Debra A.	2015	USA			Food Quality and Preference	Original Research Article	Looks like chicken: Exploring the law of similarity in evaluation of foods of animal origin and their vegan substitutes	Consumer sciences	Behavioural sciences
135	Tai, Steph	2019	USA			Loy. U. Chi. L.J.	Law review	Legalizing the Meaning of Meat	Food law
136	Salisbury, Tate J.	2019	USA			Wash. U. L. Rev.	Law review	Labeling the New Meats: Applying Preexisting Principles to the Regulation of Radical Products Notes	Food law
137	Taylor, Shareefah	2020	USA			U. Mass. L. Rev.	Law review	Meat Wars: The Unsettled Intersection of Federal and State Food Labeling Regulations for Plant-Based Meat Alternatives Notes	Food law
138	Negowetti, Nicole E.	2020	USA			Or. L. Rev.	Law review	Taking (Animal-Based) Meat and Ethics off the Table: Food Labeling and the Role of Consumers as Agents of Food Systems Change	Food law	Consumer sciences
139	Gleckel, Jareb A. and Colb, Sherry F.	2020	USA			Animal L.	Law review	The Meaning of Meat	Food law
140	Berch, Jessica	2021	USA			Utah L. Rev.	Law review	If You Don't Have a Cow (or Chicken or Pig), You Can't Call It Meat: Weaponizing the Dormant Commerce Clause to Strike down Anti-Animal-Welfare Legislation	Food law
141	Terry, Eryn	2020	USA			Vand. J. Ent. & Tech. L.	Law review	The Regulation of Commercial Speech: Can Alternative Meat Companies Have Their Beef and Speak It Too? Notes	Food law
142	Carreno, Ignacio and Dolle, Tobias	2018	Belgium			Eur. J. Risk Reg.	Law review	Tofu Steaks: Development on the Naming and Marketing of Plant-based Foods in the Aftermath of the TofuTown Judgement Reports	Food law
143	Domke, Felix	2018	Germany			Eur. Food & Feed L. Rev.	Law review	Vegetarian and Vegan Products - Labelling and Definitions	Food law
144	Lee, Angela	2018	Canada			Dalhousie L.J.	Law review	The Stakes in Steak: Examining Barriers to and Opportunities for Alternatives to Animal Products in Canada	Food law
145	Blanco-Gutierrez, I and Varela-Ortega, C and Manners, R and Blanco-Gutierrez, Irene and Varela-Ortega, Consuelo and Manners, Rhys	2020	Spain	Rwanda		INTERNATIONAL JOURNAL OF ENVIRONMENTAL RESEARCH AND PUBLIC HEALTH	Original Research Article	Evaluating Animal-Based Foods and Plant-Based Alternatives Using Multi-Criteria and SWOT Analyses	Environmental sciences	Consumer sciences
146	Boukid, F and Boukid, Fatma	2021	Spain			EUROPEAN FOOD RESEARCH AND TECHNOLOGY	Review Paper	Plant-based meat analogues: from niche to mainstream	Consumer sciences	Food technology
147	van Vliet, S and Kronberg, SL and Provenza, FD and van Vliet, Stephan and Kronberg, Scott L. and Provenza, Frederick D.	2020	USA			FRONTIERS IN SUSTAINABLE FOOD SYSTEMS	Review Paper	Plant-Based Meats, Human Health, and Climate Change	Environmental sciences	Nutritional sciences
148	Mejia, MA and Fresan, U and Harwatt, H and Oda, K and Uriegas-Mejia, G and Sabate, J and Mejia, Maximino Alfredo and Fresan, Ujue and Harwatt, Helen and Oda, Keiji and Uriegas-Mejia, Griselda and Sabate, Joan	2020	USA			JOURNAL OF HUNGER & ENVIRONMENTAL NUTRITION	Original Research Article	Life Cycle Assessment of the Production of a Large Variety of Meat Analogs by Three Diverse Factories	Environmental sciences
149	Mertens, E and Biesbroek, S and Dofkova, M and Mistura, L and D'Addezio, L and Turrini, A and Dubuisson, C and Havard, S and Trolle, E and Geleijnse, JM and Veer, PV and Mertens, Elly and Biesbroek, Sander and Dofkova, Marcela and Mistura, Lorenza and D'Addezio, Laura and Turrini, Aida and Dubuisson, Carine and Havard, Sabrina and Trolle, Ellen and Geleijnse, Johanna M. and Veer, Pieter van't	2020	Netherlands	Czech Republic	Italy	SUSTAINABILITY	Original Research Article	Potential Impact of Meat Replacers on Nutrient Quality and Greenhouse Gas Emissions of Diets in Four European Countries	Environmental sciences	Nutritional sciences
150	Santo, RE and Kim, BF and Goldman, SE and Dutkiewicz, J and Biehl, EMB and Bloem, MW and Neff, RA and Nachman, KE and Santo, Raychel E. and Kim, Brent F. and Goldman, Sarah E. and Dutkiewicz, Jan and Biehl, Erin M. B. and Bloem, Martin W. and Neff, Roni A. and Nachman, Keeve E.	2020	USA			FRONTIERS IN SUSTAINABLE FOOD SYSTEMS	Review Paper	Considering Plant-Based Meat Substitutes and Cell-Based Meats: A Public Health and Food Systems Perspective	Environmental sciences
151	Hwang, J and You, J and Moon, J and Jeong, J and Hwang, Jihee and You, Jihye and Moon, Junghoon and Jeong, Jaeseok	2020	Korea			SUSTAINABILITY	Original Research Article	Factors Affecting Consumers' Alternative Meats Buying Intentions: Plant-Based Meat Alternative and Cultured Meat	Consumer sciences
152	Gere, A and Harizi, A and Bellissimo, N and Roberts, D and Moskowitz, H and Gere, Attila and Harizi, Ariola and Bellissimo, Nick and Roberts, Derek and Moskowitz, Howard	2020	Hungary	Slovakia	Canada	SUSTAINABILITY	Original Research Article	Creating a Mind Genomics Wiki for Non-Meat Analogs	Psychology
153	Arora, RS and Brent, DA and Jaenicke, EC and Arora, Rashmit S. and Brent, Daniel A. and Jaenicke, Edward C.	2020	USA			SUSTAINABILITY	Original Research Article	Is India Ready for Alt-Meat? Preferences and Willingness to Pay for Meat Alternatives	Consumer sciences
154	LaFrance, DB and LaFrance, David B.	2020	USA			JOURNAL AMERICAN WATER WORKS ASSOCIATION	Editorial	Fake Meat: Beef's Bottled Water	Environmental sciences
155	Bomgardner, M and Bomgardner, Melody	2020	USA			CHEMICAL & ENGINEERING NEWS	News article	START-UPS Fake-meat firms raise funds for growth	Business & Economics
156	Kuhn, ME and Kuhn, Mary Ellen	2020	USA			FOOD TECHNOLOGY	Magazine Article	Meet the Next Generation of Plant-Based Meat	Business & Economics
157	Broad, GM and Broad, Garrett M.	2020	USA			ENVIRONMENTAL COMMUNICATION-A JOURNAL OF NATURE AND CULTURE	Original Research Article	Making Meat, Better: The Metaphors of Plant-Based and Cell-Based Meat Innovation	Environmental sciences
158	NA	2020				JOURNAL OF THE JAPANESE SOCIETY FOR FOOD SCIENCE AND TECHNOLOGY-NIPPON SHOKUHIN KAGAKU KOGAKU KAISHI	News article	Trends in Plant-Based Substitutes for Animal Proteins	Business & Economics	Nutritional sciences
159	Negowetti, NE and Negowetti, Nicole E.	2020	USA			FOOD AND DRUG LAW JOURNAL	Law review	A Planetary Health Approach to the Labeling of Plant-Based Meat	Food law
160	McHugh, T and Avena-Bustillos, R and McHugh, Tara and Avena-Bustillos, Roberto	2019	USA			FOOD TECHNOLOGY	Science communication	How Plant-Based Meat and Seafood Are Processed	Food technology
161	Weinrich, R and Weinrich, Ramona	2019	Germany			SUSTAINABILITY	Review Paper	Opportunities for the Adoption of Health-Based Sustainable Dietary Patterns: A Review on Consumer Research of Meat Substitutes	Consumer sciences
162	Samard, S and Ryu, GH and Samard, Sasimaporn and Ryu, Gi-Hyung	2019	Korea			JOURNAL OF FOOD PROCESSING AND PRESERVATION	Original Research Article	Physicochemical and functional characteristics of plant protein-based meat analogs	Food technology
163	Fresan, U and Mejia, MA and Craig, WJ and Jaceldo-Siegl, K and Sabate, J and Fresan, Ujue and Mejia, Maximino Alfredo and Craig, Winston J. and Jaceldo-Siegl, Karen and Sabate, Joan	2019	USA			SUSTAINABILITY	Original Research Article	Meat Analogs from Different Protein Sources: A Comparison of Their Sustainability and Nutritional Content	Environmental sciences	Nutritional sciences
164	Clark, LF and Bogdan, AM and Clark, Lisa F. and Bogdan, Ana-Maria	2019	Canada			JOURNAL OF FOOD PRODUCTS MARKETING	Original Research Article	The Role of Plant-Based Foods in Canadian Diets: A Survey Examining Food Choices, Motivations and Dietary Identity	Consumer sciences
165	Fresan, U and Marrin, DL and Mejia, MA and Sabate, J and Fresan, Ujue and Marrin, D. L. and Mejia, Maximino Alfredo and Sabate, Joan	2019	USA			WATER	Original Research Article	Water Footprint of Meat Analogs: Selected Indicators According to Life Cycle Assessment	Environmental sciences
166	Bryant, C and Szejda, K and Parekh, N and Desphande, V and Tse, B and Bryant, Christopher and Szejda, Keri and Parekh, Nishant and Desphande, Varun and Tse, Brian	2019	United Kingdom	USA	China	FRONTIERS IN SUSTAINABLE FOOD SYSTEMS	Original Research Article	A Survey of Consumer Perceptions of Plant-Based and Clean Meat in the USA, India, and China	Consumer sciences
167	Circus, VE and Robison, R and Circus, Victoria Emma and Robison, Rosie	2019	United Kingdom			BRITISH FOOD JOURNAL	Original Research Article	Exploring perceptions of sustainable proteins and meat attachment	Consumer sciences	Environmental sciences
168	Ingenbleek, PTM and Zhou, Y and Ingenbleek, Paul T. M. and Zhou, Yuan	2019	Netherlands	China		INTERNATIONAL FOOD AND AGRIBUSINESS MANAGEMENT REVIEW	Review Paper	The Vegetarian Butcher: on its way to becoming the world's biggest 'meat' producer?	Business & Economics
169	Sebo, J and Sebo, Jeff	2018	USA			ATELIERS DE L ETHIQUE-THE ETHICS FORUM	Review Paper	THE ETHICS AND POLITICS OF PLANT-BASED AND CULTURED MEAT	Philosophy
170	Weinrich, R and Weinrich, Ramona	2018	Germany			SUSTAINABILITY	Original Research Article	Cross-Cultural Comparison between German, French and Dutch Consumer Preferences for Meat Substitutes	Consumer sciences
171	Stubbs, RJ and Scott, SE and Duarte, C and Stubbs, R. J. and Scott, S. E. and Duarte, C.	2018	United Kingdom			NUTRITION BULLETIN	Review Paper	Responding to food, environment and health challenges by changing meat consumption behaviours in consumers	Consumer sciences	Behavioural sciences
172	Ritchie, H and Reay, DS and Higgins, P and Ritchie, Hannah and Reay, David S. and Higgins, Peter	2018	United Kingdom			FRONTIERS IN SUSTAINABLE FOOD SYSTEMS	Original Research Article	Potential of Meat Substitutes for Climate Change Mitigation and Improved Human Health in High-Income Markets	Environmental sciences
173	Leeming, J and Brown, P and Leeming, Jack and Brown, Patrick	2021	United Kingdom			NATURE	News article	Meet the food pioneer whose meat replacements are rocking the gravy boat	Business & Economics
174	Estell, M and Hughes, J and Grafenauer, S and Estell, Madeline and Hughes, Jaimee and Grafenauer, Sara	2021	Australia			SUSTAINABILITY	Original Research Article	Plant Protein and Plant-Based Meat Alternatives: Consumer and Nutrition Professional Attitudes and Perceptions	Consumer sciences	Nutritional sciences
175	Lonkila, A and Kaljonen, M and Lonkila, Annika and Kaljonen, Minna	2021	Finland			AGRICULTURE AND HUMAN VALUES	Review Paper	Promises of meat and milk alternatives: an integrative literature review on emergent research themes	Environmental sciences	Consumer sciences
176	Newton, P and Blaustein-Rejto, D and Newton, Peter and Blaustein-Rejto, Daniel	2021	USA			FRONTIERS IN SUSTAINABLE FOOD SYSTEMS	Original Research Article	Social and Economic Opportunities and Challenges of Plant-Based and Cultured Meat for Rural Producers in the US	Business & Economics
177	Profeta, A and Baune, MC and Smetana, S and Bornkessel, S and Broucke, K and Van Royen, G and Enneking, U and Weiss, J and Heinz, V and Hieke, S and Terjung, N and Profeta, Adriano and Baune, Marie-Christin and Smetana, Sergiy and Bornkessel, Sabine and Broucke, Keshia and Van Royen, Geert and Enneking, Ulrich and Weiss, Jochen and Heinz, Volker and Hieke, Sopie and Terjung, Nino	2021	Germany	Belgium		SUSTAINABILITY	Original Research Article	Preferences of German Consumers for Meat Products Blended with Plant-Based Proteins	Consumer sciences
178	Ramachandraiah, K and Ramachandraiah, Karna	2021	Korea			SUSTAINABILITY	Review Paper	Potential Development of Sustainable 3D-Printed Meat Analogues: A Review	Food technology
179	Boler, DD and Woerner, DR and Boler, D. D. and Woerner, D. R.	2017	USA			ANIMAL FRONTIERS	Science communication	What is meat? A perspective from the American Meat Science Association	Food law	Nutritional sciences
180	Sodhi, N and Sodhi, Nidhi	2017	USA			AUSTRALIAN VETERINARY JOURNAL	Science communication	Artificial meat: a new taste sensation?	Sensory sciences
181	Fischer, B and Ozturk, B and Fischer, Bob and Ozturk, Burkay	2017	USA			JOURNAL OF APPLIED PHILOSOPHY	Original Research Article	Facsimiles of Flesh	Philosophy
182	Bonny, SPF and Gardner, GE and Pethick, DW and Hocquette, JF and Bonny, Sarah P. F. and Gardner, Graham E. and Pethick, David W. and Hocquette, Jean-Francois	2017	Australia	France		ANIMAL PRODUCTION SCIENCE	Review Paper	Artificial meat and the future of the meat industry	Environmental sciences	Nutritional sciences	Consumer sciences
183	Mejia, MA and Harwatt, H and Jaceldo-Siegl, K and Soret, S and Sabate, J and Mejia, Maximino Alfredo and Harwatt, Helen and Jaceldo-Siegl, Karen and Soret, Sam and Sabate, Joan	2016	USA			FASEB JOURNAL	Abstract	The Future Of Meat: Exploring The Nutritional Qualities And Environmental Impacts Of Meat Replacements	Nutritional sciences	Environmental sciences
184	Smetana, S and Mathys, A and Knoch, A and Heinz, V and Smetana, Sergiy and Mathys, Alexander and Knoch, Achim and Heinz, Volker	2015	Germany			INTERNATIONAL JOURNAL OF LIFE CYCLE ASSESSMENT	Original Research Article	Meat alternatives: life cycle assessment of most known meat substitutes	Environmental sciences
185	Penny, JC and Swift, JA and Salter, AM and Penny, J. C. and Swift, J. A. and Salter, A. M.	2015	United Kingdom			PROCEEDINGS OF THE NUTRITION SOCIETY	Abstract	"Meat reducers": meat reduction strategies and attitudes towards meat alternatives in an emerging group	Nutritional sciences
186	Wild, F and Czerny, M and Janssen, AM and Kole, APW and Zunabovic, M and Domig, KJ and Wild, Florian and Czerny, Michael and Janssen, Anke M. and Kole, Adriaan P. W. and Zunabovic, Marija and Domig, Konrad J.	2014	Germany	Netherlands	Austria	AGRO FOOD INDUSTRY HI-TECH	Review Paper	The evolution of a plant-based alternative to meat From niche markets to widely accepted meat alternatives	Food technology	Consumer sciences
187	Nachay, K and Nachay, Karen	2013	USA			FOOD TECHNOLOGY	Science communication	Non-vegetarians choose meat alternatives	Consumer sciences
188	Elzerman, JE and van Boekel, MAJS and Luning, PA and Elzerman, Johanna E. and van Boekel, Martinus A. J. S. and Luning, Pieternel A.	2013	Netherlands			BRITISH FOOD JOURNAL	Original Research Article	Exploring meat substitutes: consumer experiences and contextual factors	Consumer sciences
189	Shprintzen, AD and Shprintzen, Adam D.	2012	USA			FOOD CULTURE & SOCIETY	Original Research Article	Looks Like Meat, Smells Like Meat, Tastes Like Meat BATTLE CREEK, PROTOSE AND THE MAKING OF MODERN AMERICAN VEGETARIANISM	Social sciences
190	Stahl, G and Stahl, Geoff	2017	New Zealand			JOURNAL OF ASIA-PACIFIC POP CULTURE	Original Research Article	Making a Mockery of Meat: Troubling Texture and the Failings of the "Flesh"	Social sciences
191	Grossmann L and Weiss J	2021	USA	Germany		Annual review of food science and technology	Review Paper	Alternative Protein Sources as Technofunctional Food Ingredients.	Food technology
192	Kyriakopoulou K and Keppler JK and van der Goot AJ and Boom RM	2021	Netherlands			Annual review of food science and technology	Review Paper	Alternatives to Meat and Dairy.	Food technology
193	Seehafer, Astrid and Bartels, Marvin	2019	Germany			Eur. Food & Feed L. Rev.	Law review	Meat 2.0 - The Regulatory Environment of Plant-Based and Cultured Meat	Food law

## Sheet: Supplementary table 4
Country of Publication		Journal
USA	46	Appetite	22
Netherlands	32	Food Quality and Preference	20
United Kingdom	19	Sustainability	10
Canada	9	Foods	9
Germany	9	Trends in Food Science & Technology	7
South Korea	9	Frontiers in Sustainable Foodsystems	5
Australia	7	Comprehensive reviews in food science and food safety	3
France	7	Critical reviews in food science and nutrition	3
Belgium	5	Food Technology	3
Finland	5	Journal of Food Engineering	3
New Zealand	5	Journal of the science of food and agriculture	3
Portugal	5	Nutrients	3
Spain	5	Annual review of food science and technology	2
Switzerland	5	British Food Journal	2
Denmark	3	Current Opinion in Food Science	2
India	3	Eur. Food & Feed L. Rev.	2
Singapore	3	Food Control	2
Austria	2	Food Policy	2
China	2	Global Food Security	2
Italy	2	Journal of food science	2
Brazil	1	Public health nutrition	2
Czech Republic	1	The Journal of nutrition	2
Dominican Republic	1	Academic Pediatrics	1
Hungary	1	ACS central science	1
Ireland	1	AGRICULTURE AND HUMAN VALUES	1
Japan	1	AGRO FOOD INDUSTRY HI-TECH	1
Malaysia	1	ANIMAL FRONTIERS	1
Russia	1	Animal frontiers : the review magazine of animal agriculture	1
		Animal L.	1
		ANIMAL PRODUCTION SCIENCE	1
		Asian-Australasian journal of animal sciences	1
		ATELIERS DE L ETHIQUE-THE ETHICS FORUM	1
		AUSTRALIAN VETERINARY JOURNAL	1
		BMJ open	1
		CHEMICAL & ENGINEERING NEWS	1
		Current nutrition reports	1
		Current Research in Food Science	1
		Dalhousie L.J.	1
		Ecological Economics	1
		Engineering	1
		ENVIRONMENTAL COMMUNICATION-A JOURNAL OF NATURE AND CULTURE	1
		Environmental Innovation and Societal Transitions	1
		Eur. J. Risk Reg.	1
		EUROPEAN FOOD RESEARCH AND TECHNOLOGY	1
		FASEB JOURNAL	1
		FOOD AND DRUG LAW JOURNAL	1
		Food Bioscience	1
		FOOD CULTURE & SOCIETY	1
		Food Hydrocolloids	1
		Food Research International	1
		Food Science and Human Wellness	1
		Futures	1
		Geoforum	1
		INTERNATIONAL FOOD AND AGRIBUSINESS MANAGEMENT REVIEW	1
		INTERNATIONAL JOURNAL OF ENVIRONMENTAL RESEARCH AND PUBLIC HEALTH	1
		International Journal of Hospitality Management	1
		INTERNATIONAL JOURNAL OF LIFE CYCLE ASSESSMENT	1
		JAMA	1
		JOURNAL AMERICAN WATER WORKS ASSOCIATION	1
		Journal of animal science and technology	1
		JOURNAL OF APPLIED PHILOSOPHY	1
		JOURNAL OF ASIA-PACIFIC POP CULTURE	1
		Journal of Cleaner Production	1
		Journal of Environmental Psychology	1
		JOURNAL OF FOOD PROCESSING AND PRESERVATION	1
		JOURNAL OF FOOD PRODUCTS MARKETING	1
		JOURNAL OF HUNGER & ENVIRONMENTAL NUTRITION	1
		Journal of Integrative Agriculture	1
		Journal of Rural Studies	1
		Journal of the American Dietetic Association	1
		JOURNAL OF THE JAPANESE SOCIETY FOR FOOD SCIENCE AND TECHNOLOGY	1
		Loy. U. Chi. L.J.	1
		NATURE	1
		Nature communications	1
		New Scientist	1
		NUTRITION BULLETIN	1
		Or. L. Rev.	1
		Organizational Behavior and Human Decision Processes	1
		Personality and Individual Differences	1
		PROCEEDINGS OF THE NUTRITION SOCIETY	1
		Scientific reports	1
		Technological Forecasting and Social Change	1
		The American journal of medicine	1
		The British journal of nutrition	1
		The Canadian veterinary journal	1
		The Lancet Planetary Health	1
		Trends in Plant Science	1
		U. Mass. L. Rev.	1
		Utah L. Rev.	1
		Vand. J. Ent. & Tech. L.	1
		Wash. U. L. Rev.	1
		WATER	1
